# Supplementary material for: Two B-Box Proteins, MaBBX20 and MaBBX51, Coordinate Light-Induced Anthocyanin Biosynthesis in Grape Hyacinth
Source: Int J Mol Sci. 2022 May 19;23(10):5678. doi: 10.3390/ijms23105678 (PMC9146254; doi:10.3390/ijms23105678)
Supplement: Supplementary file 1 [file ijms-23-05678-s001.zip]

Archive with 1 entries (1 files):
- ijms-1714932-supplementary.pdf
